# Supplementary material for: Synthesis of 3-(Pyridin-2-yl)quinazolin-2,4(1H,3H)-diones via Annulation of Anthranilic Esters with N-pyridyl Ureas
Source: Int J Mol Sci. 2023 Apr 21;24(8):7633. doi: 10.3390/ijms24087633 (PMC10142796; doi:10.3390/ijms24087633)
Supplement: Supplementary file 1 [file ijms-24-07633-s001.zip]

Archive with 1 entries (1 files):
- ijms-2344096-supplementary.pdf
